# Supplementary material for: Retinal Oximetry with Scanning Laser Ophthalmoscope in Infants
Source: PLoS One. 2016 Feb 3;11(2):e0148077. doi: 10.1371/journal.pone.0148077 (PMC4740427; doi:10.1371/journal.pone.0148077)
Supplement: S1 File — (XLSX) [file pone.0148077.s001.xlsx]

## Sheet: Table I
Table I Clinical characteristics	Abbrevations	GA, Gestational age; BW, birth weight; PNA, Postnatal age
Subject	GA (weeks)	BW (g)	length (cm)	PNA (days)	Sex	Pulse oximetry (%)
1	40.2	3650	52	13	m
2	38.1	3446	51	15	m
3	41.3	3920	52	10	m
4	38.2	3500	52	12	m
5	37.3	3715	52	11	f
6	41.2	4085	53	9	f
7	40.6	3862	53	13	f
8	37.2	3175	49	13	f
9	42.0	4575	54	13	f
10	39.0	3350	52	10	m
11	38.4	3500	50	9	m
12	39.0	3800	52.5	14	f
13	40	3595	52	13	m
14	39.1	3260	52	13	m
15	39.4	3330	49	11	m
16	38.2	3116	49	15	f
17	41.2	4028	52	14	f
18	40.2	4205	53	14	f
19	40.6	4278	53.5	14	f
20	41.0	3340	50	16	f
21	40.6	4470	55	22	f
22	42.0	3950	54.5	6	f
23	39.5	3728	54	18	m
24	40.1	3560	50	19	m
25	41.2	3845	51	18	f
26	39.4	3515	50	10	f
27	41.2	3865	54	8	m
28	40.3	3904	52	9	f
29	39.4	3104	49	12	f
30	41.0	4306	53	15	f
31	41	3440	49.5	25	f
32	39.5	3224	48	10	f
33	40.0	4090	52	19	f
34	40.4	3485	50	19	f
35	40.0	3550	53	18	m
36	40.5	4225	52	21	m
37	40.3	3200	49	18	f
38	40.6	4540	54	19	m
39	40.1	4556	54	20	m
40	40.5	3400	51	21	f
41	39.3	4100	52	20	m
42	40.2	3780	53	21	m
43	39.2	4020	51	19	f
44	40.1	3152	49	18	f
45	39.6	3874	52	21	m
46	39.6	4264	51	20	f
47	38.5	2830	46	10	f
48	39.6	3505	50	21	m
49	41.2	3550	51	22	m
50	39.6	3805	50.5	21	f
51	41.0	4185	51	11	F
52	41.6	3580	52	21	f
53	39.1	3610	49	22	m
54	40.4	4440	53	19	m
55	40.0	4042	52	15	f
56	41.2	4210	53	16	m
57	35.3	2310	47	24	m
58	40.5	3626	50.5	24	f
59	37.1	3422	50	23	f
60

## Sheet: Table II
ChronoSPSS	Subject	SA_ODR	SA_Widthpx	SV_ODR	SV_Widthpx
1	4	0.254	13.3378	0.401	16.2523
2	6	0.233	14.3333	0.304	14.2891
3	9	0.3	19.0313	0.35	25.3333
4	14	0.258	16	0.54	21.3704
5	16	0.312	14.9394	0.401	14.4574
6	17	0.266	14.7714	0.363	18.8947
7	18	0.251	9.9236	0.567	19.9454
8	20	0.337	9.9173	0.523	23.566
9	22	0.237	13.2438	0.424	25.5498
10	23	0.206	10.5592	0.345	14.7286
11	28	0.23	13.8295	0.413	23.5833
12	31	0.306	13.7818	0.352	22.526
13	34	0.255	16.1971	0.45	18.2983
14	36	0.299	13.5434	0.408	16.4414
15	39	0.271	20.3423	0.626	25.4138
16	40	0.233	18.3333	0.435	22.4627
17	41	0.232	12.3333	0.519	22.6191
18	44	0.263	13.4118	0.378	16.6464
19	45	0.255	12.1217	0.409	17.1053
20	47	0.185	14.8276	0.44	23.7321
21	49	0.336	18.4234	0.521	22.4024
22	51	0.266	16.7143	0.543	14.5779
23	52	0.271	11.196	0.383	19.3407
24	54	0.247	13.1111	0.468	20.7761
25	55	0.15	13.1327	0.325	20.859
26	56	0.252	12.8981	0.353	14
27	58	0.229	12.2932	0.292	16.4578
28	59	0.245	11.5909	0.268	20.1917
